# Supplementary material for: CO oxidation by Pt2/Fe3O4: Metastable dimer and support configurations facilitate lattice oxygen extraction
Source: Sci Adv. 2022 Apr 1;8(13):eabn4580. doi: 10.1126/sciadv.abn4580 (PMC10938578; doi:10.1126/sciadv.abn4580)
Supplement: Supplementary file 2 — Movies Paths A to F [file sciadv.abn4580_movies_path_a_to_f.zip]

Archive with 7 entries (7 files):
- abn4580_Movie_Path_A.mp4
- abn4580_Movie_Path_A2.mp4
- abn4580_Movie_Path_B.mp4
- abn4580_Movie_Path_C.mp4
- abn4580_Movie_Path_D.mp4
- abn4580_Movie_Path_E.mp4
- abn4580_Movie_Path_F.mp4
