# Supplementary material for: CO oxidation by Pt2/Fe3O4: Metastable dimer and support configurations facilitate lattice oxygen extraction
Source: Sci Adv. 2022 Apr 1;8(13):eabn4580. doi: 10.1126/sciadv.abn4580 (PMC10938578; doi:10.1126/sciadv.abn4580)
Supplement: Supplementary file 4 — Movie Diffusion of PtC0 along Fe rows [file sciadv.abn4580_movie_diffusion_of_ptc0_along_fe_rows.zip]

Archive with 1 entries (1 files):
- sciadv.abn4580_movie_diffusion_of_ptc0_along_fe_rows.mp4
